# Supplementary material for: Development of Sucrose-Utilizing Escherichia coli Nissle 1917 for Efficient Heparosan Biosynthesis
Source: Metabolites. 2025 Jun 18;15(6):410. doi: 10.3390/metabo15060410 (PMC12194944; doi:10.3390/metabo15060410)
Supplement: Supplementary file 1 [file metabolites-15-00410-s001.zip]

Archive with 1 entries (1 files):
- metabolites-3660413-supplementary.pdf
